# Supplementary material for: Clinical Epidemiology, Pathology, and Molecular Investigation of Lumpy Skin Disease Outbreaks in Bangladesh during 2020–2021 Indicate the Re-Emergence of an Old African Strain
Source: Viruses. 2022 Nov 15;14(11):2529. doi: 10.3390/v14112529 (PMC9698944; doi:10.3390/v14112529)
Supplement: Supplementary file 1 [file viruses-14-02529-s001.zip]

Archive with 1 entries (1 files):
- viruses-1995273-supplementary.pdf
